# Supplementary material for: The Effect of Hypoxia and Metformin on Fatty Acid Uptake, Storage, and Oxidation in L6 Differentiated Myotubes
Source: Front Endocrinol (Lausanne). 2018 Oct 17;9:616. doi: 10.3389/fendo.2018.00616 (PMC6199370; doi:10.3389/fendo.2018.00616)
Supplement: Supplementary file 1 [file Table_1.XLSX]

## Sheet: CD36 7Days
	CD36	GUSB	TBP
20%-NF/7D1	31.4234	24.8238	25.8566				NF = nonpharmacological treatment = Control
20%-NF/7D2	31.8322	24.9547	25.633				MTF = metformin
20%-NF/7D3	32.4981	24.7923	25.7939
20%-NF/7D4	29.7964	24.8235	25.4223
20%-NF/7D5	30.7966	24.5808	25.5301
20%-NF/7D6	32.3162	24.648	25.4171
20%-MTF/7D1	33.1094	24.8861	24.4183
20%-MTF/7D2	35.0337	25.8804	24.8094
20%-MTF/7D3	34.6708	24.5446	25.275
20%-MTF/7D4	35.3277	25.7222	26.3839
20%-MTF/7D5	36.7868	25.7953	25.6907
20%-MTF/7D6	35.2067	24.9541	25.7625
4%-NF/7D1	32.567	24.973	25.8198
4%-NF/7D2	34.3434	24.8704	25.8287
4%-NF/7D3	31.7774	25.1569	26.2557
4%-NF/7D4	32.3531	24.6893	25.7732
4%-NF/7D5	33.8012	25.1377	26.2862
4%-NF/7D6	33.6413	24.8948	25.328
4%-MTF/7D1	33.7912	24.7452	24.1855
4%-MTF/7D2	34.0321	24.5996	24.2756
4%-MTF/7D3	32.78	23.5231	24.1868
4%-MTF/7D4	35.2799	25.5879	26.3907
4%-MTF/7D5	35.4935	25.5525	26.2444
4%-MTF/7D6	35.9461	25.8027	25.9334
1%-NF/7D1	32.6223	24.7982	25.1943
1%-NF/7D2	32.8887	25.4418	25.7258
1%-NF/7D3	31.0415	25.2319	25.7818
1%-NF/7D4	33.4296	25.5473	25.8534
1%-NF/7D5	31.9448	24.4839	24.6554
1%-NF/7D6	32.7703	24.8628	25.0572
1%-MTF/7D1	32.4348	23.52	23.693
1%-MTF/7D2	32.5261	24.0318	24.0837
1%-MTF/7D3	32.8778	24.2083	24.8182
1%-MTF/7D4	35.2027	26.5741	27.0634
1%-MTF/7D5	34.2805	25.7508	26.1027
1%-MTF/7D6	34.7787	26.1523	26.4365

## Sheet: SCL 7Days
	CD36	GUSB	TBP
20%-NF/7D1	26.6804	24.8238	25.8566
20%-NF/7D2	26.3571	24.9547	25.633				NF = nonpharmacological treatment = Control
20%-NF/7D3	26.674	24.7923	25.7939				MTF = metformin
20%-NF/7D4	26.5075	24.8235	25.4223
20%-NF/7D5	26.2617	24.5808	25.5301
20%-NF/7D6	26.2523	24.648	25.4171
20%-MTF/7D1	24.929	24.8861	24.4183
20%-MTF/7D2	25.9792	25.8804	24.8094
20%-MTF/7D3	25.6595	24.5446	25.275
20%-MTF/7D4	26.5799	25.7222	26.3839
20%-MTF/7D5	26.0071	25.7953	25.6907
20%-MTF/7D6	26.0071	24.9541	25.7625
4%-NF/7D1	26.4224	24.973	25.8198
4%-NF/7D2	25.9944	24.8704	25.8287
4%-NF/7D3	26.7885	25.1569	26.2557
4%-NF/7D4	26.3361	24.6893	25.7732
4%-NF/7D5	26.263	25.1377	26.2862
4%-NF/7D6	26.1132	24.8948	25.328
4%-MTF/7D1	24.5948	24.7452	24.1855
4%-MTF/7D2	24.6731	24.5996	24.2756
4%-MTF/7D3	24.4281	23.5231	24.1868
4%-MTF/7D4	26.0256	25.5879	26.3907
4%-MTF/7D5	25.8765	25.5525	26.2444
4%-MTF/7D6	25.834	25.8027	25.9334
1%-NF/7D1	25.7296	24.7982	25.1943
1%-NF/7D2	26.3174	25.4418	25.7258
1%-NF/7D3	26.7352	25.2319	25.7818
1%-NF/7D4	26.7467	25.5473	25.8534
1%-NF/7D5	25.8393	24.4839	24.6554
1%-NF/7D6	26.2787	24.8628	25.0572
1%-MTF/7D1	24.5761	23.52	23.693
1%-MTF/7D2	24.9018	24.0318	24.0837
1%-MTF/7D3	25.3978	24.2083	24.8182
1%-MTF/7D4	27.0587	26.5741	27.0634
1%-MTF/7D5	26.1498	25.7508	26.1027
1%-MTF/7D6	26.3892	26.1523	26.4365

## Sheet: UCP2
rat cell line	UCP2	GUSB	TBP
20%-NF/7D1	30.4054	24.8238	25.8566
20%-NF/7D2	30.5081	24.9547	25.633				NF = nonpharmacological treatment = Control
20%-NF/7D3	29.7198	24.7923	25.7939				MTF = metformin
20%-NF/7D4	29.4486	24.8235	25.4223
20%-NF/7D5	29.7093	24.5808	25.5301
20%-NF/7D6	29.2112	24.648	25.4171
20%-MTF/7D1	31.8426	24.8861	24.4183
20%-MTF/7D2	32.5467	25.8804	24.8094
20%-MTF/7D3	30.7873	24.5446	25.275
20%-MTF/7D4	32.0594	25.7222	26.3839
20%-MTF/7D5	32.3816	25.7953	25.6907
20%-MTF/7D6	30.8218	24.9541	25.7625
4%-NF/7D1	30.2867	24.973	25.8198
4%-NF/7D2	30.0196	24.8704	25.8287
4%-NF/7D3	29.971	25.1569	26.2557
4%-NF/7D4	29.724	24.6893	25.7732
4%-NF/7D5	28.7606	25.1377	26.2862
4%-NF/7D6	29.2392	24.8948	25.328
4%-MTF/7D1	31.4352	24.7452	24.1855
4%-MTF/7D2	31.7715	24.5996	24.2756
4%-MTF/7D3	30.4883	23.5231	24.1868
4%-MTF/7D4	32.5308	25.5879	26.3907
4%-MTF/7D5	32.3048	25.5525	26.2444
4%-MTF/7D6	32.5268	25.8027	25.9334
1%-NF/7D1	32.571	24.7982	25.1943
1%-NF/7D2	32.8498	25.4418	25.7258
1%-NF/7D3	31.3084	25.2319	25.7818
1%-NF/7D4	32.4592	25.5473	25.8534
1%-NF/7D5	32.3916	24.4839	24.6554
1%-NF/7D6	32.7692	24.8628	25.0572
1%-MTF/7D1	32.4922	23.52	23.693
1%-MTF/7D2	32.6857	24.0318	24.0837
1%-MTF/7D3	31.8183	24.2083	24.8182
1%-MTF/7D4	33.5089	26.5741	27.0634
1%-MTF/7D5	32.9325	25.7508	26.1027
1%-MTF/7D6	33.3543	26.1523	26.4365

## Sheet: PGC1a
rat cell line	UCP2	GUSB	TBP
20%-NF/7D1	30.4054	24.8238	25.8566
20%-NF/7D2	30.5081	24.9547	25.633
20%-NF/7D3	29.7198	24.7923	25.7939				NF = nonpharmacological treatment = Control
20%-NF/7D4	29.4486	24.8235	25.4223				MTF = metformin
20%-NF/7D5	29.7093	24.5808	25.5301
20%-NF/7D6	29.2112	24.648	25.4171
20%-MTF/7D1	31.8426	24.8861	24.4183
20%-MTF/7D2	32.5467	25.8804	24.8094
20%-MTF/7D3	30.7873	24.5446	25.275
20%-MTF/7D4	32.0594	25.7222	26.3839
20%-MTF/7D5	32.3816	25.7953	25.6907
20%-MTF/7D6	30.8218	24.9541	25.7625
4%-NF/7D1	30.2867	24.973	25.8198
4%-NF/7D2	30.0196	24.8704	25.8287
4%-NF/7D3	29.971	25.1569	26.2557
4%-NF/7D4	29.724	24.6893	25.7732
4%-NF/7D5	28.7606	25.1377	26.2862
4%-NF/7D6	29.2392	24.8948	25.328
4%-MTF/7D1	31.4352	24.7452	24.1855
4%-MTF/7D2	31.7715	24.5996	24.2756
4%-MTF/7D3	30.4883	23.5231	24.1868
4%-MTF/7D4	32.5308	25.5879	26.3907
4%-MTF/7D5	32.3048	25.5525	26.2444
4%-MTF/7D6	32.5268	25.8027	25.9334
1%-NF/7D1	32.571	24.7982	25.1943
1%-NF/7D2	32.8498	25.4418	25.7258
1%-NF/7D3	31.3084	25.2319	25.7818
1%-NF/7D4	32.4592	25.5473	25.8534
1%-NF/7D5	32.3916	24.4839	24.6554
1%-NF/7D6	32.7692	24.8628	25.0572
1%-MTF/7D1	32.4922	23.52	23.693
1%-MTF/7D2	32.6857	24.0318	24.0837
1%-MTF/7D3	31.8183	24.2083	24.8182
1%-MTF/7D4	33.5089	26.5741	27.0634
1%-MTF/7D5	32.9325	25.7508	26.1027
1%-MTF/7D6	33.3543	26.1523	26.4365

## Sheet: CPT1
rat cell line	UCP2	GUSB	TBP
20%-NF/7D1	30.4054	24.8238	25.8566
20%-NF/7D2	30.5081	24.9547	25.633
20%-NF/7D3	29.7198	24.7923	25.7939				NF = nonpharmacological treatment = Control
20%-NF/7D4	29.4486	24.8235	25.4223				MTF = metformin
20%-NF/7D5	29.7093	24.5808	25.5301
20%-NF/7D6	29.2112	24.648	25.4171
20%-MTF/7D1	31.8426	24.8861	24.4183
20%-MTF/7D2	32.5467	25.8804	24.8094
20%-MTF/7D3	30.7873	24.5446	25.275
20%-MTF/7D4	32.0594	25.7222	26.3839
20%-MTF/7D5	32.3816	25.7953	25.6907
20%-MTF/7D6	30.8218	24.9541	25.7625
4%-NF/7D1	30.2867	24.973	25.8198
4%-NF/7D2	30.0196	24.8704	25.8287
4%-NF/7D3	29.971	25.1569	26.2557
4%-NF/7D4	29.724	24.6893	25.7732
4%-NF/7D5	28.7606	25.1377	26.2862
4%-NF/7D6	29.2392	24.8948	25.328
4%-MTF/7D1	31.4352	24.7452	24.1855
4%-MTF/7D2	31.7715	24.5996	24.2756
4%-MTF/7D3	30.4883	23.5231	24.1868
4%-MTF/7D4	32.5308	25.5879	26.3907
4%-MTF/7D5	32.3048	25.5525	26.2444
4%-MTF/7D6	32.5268	25.8027	25.9334
1%-NF/7D1	32.571	24.7982	25.1943
1%-NF/7D2	32.8498	25.4418	25.7258
1%-NF/7D3	31.3084	25.2319	25.7818
1%-NF/7D4	32.4592	25.5473	25.8534
1%-NF/7D5	32.3916	24.4839	24.6554
1%-NF/7D6	32.7692	24.8628	25.0572
1%-MTF/7D1	32.4922	23.52	23.693
1%-MTF/7D2	32.6857	24.0318	24.0837
1%-MTF/7D3	31.8183	24.2083	24.8182
1%-MTF/7D4	33.5089	26.5741	27.0634
1%-MTF/7D5	32.9325	25.7508	26.1027
1%-MTF/7D6	33.3543	26.1523	26.4365
